# Supplementary material for: Tool for Eliminating Dog-Mediated Human Rabies through Mass Dog Vaccination Campaigns
Source: Emerg Infect Dis. 2017 Dec;23(12):2114–6. doi: 10.3201/eid2312.171148 (PMC5708230; doi:10.3201/eid2312.171148)
Supplement: Technical Appendix — Planning tool for controlling dog-mediated human rabies deaths by dog vaccination. [file 17-1148-Techapp-s1.xlsm]

## Sheet: Title
	Technical Appendix. Article link: https://wwwnc.cdc.gov/EID/article/23/12/17-1148-htm
	Planning aid for the control of dog-mediated human rabies deaths based on dog vaccination*
	Tool based on the article by Wallace et al. 2017 Front. Vet. Sci. 4:9. doi: 10.3389/fvets.2017.00009‡
	Government perspective
	2017-09-04
	Authors:† Ryan M. Wallace, Eduardo A. Undurraga, Jesse D. Blanton, M. Meltzer
	*This spreasheet is a beta test version. It has not been officially cleared by the funding agency. The use of this version is for testing purposes only. The methodology used, findings, and conclusions produced from this software are those of the authors and do not necessarily represent the views of the Centers for Disease Control and Prevention.
	‡ Available in this link
	† Preliminary order of authors.

## Sheet: Assumptions
		Planning aid for the control of dog-mediated human rabies deaths based on dog vaccination*
		Tool based on the article by Wallace et al. 2017 Front. Vet. Sci. 4:9. doi: 10.3389/fvets.2017.00009‡
		Updated:	2017-09-04
		Study perspective:	Government
		Note:	The default values correspond to country estimates in Wallace et al. 2017
		Instructions:		Blue tabs indicate sheets were program data are required
				White cell: user can modify content
				Grey cell: do not modify content
		Main assumptions
	1	70% of the dog population has to be vaccinated annually for 5-7 years to eliminate dog rabies, as per WHO recommendations and some evidence (WHO 2013, Coleman et al. 1996, Cleaveland et la. 2003). There may be some variation by setting that we are not considering (Kitala et al. 2001)
	2	Dog vaccination coverage estimates by Hampson et al. 2015, are reasonably accurate.
	3	Regional human to dog ratios estimated by Knobel et al. 2005 are representative of countries in each region.
	4	Countries where rabies has been eliminated from specific regions within the country (e.g., Brazil) still require national vaccination coverage.
	5	The time frames presented in the GDREP accurately reflect a country’s progression towards elimination.
	6	All countries commit to dog rabies elimination at year one of GDREP and move through the phases as predicted
	7	After 7 years of vaccination of 70% of dog population, we consider the country rabies free and do not longer estimate dog vaccination maintenance costs.
	8	Vaccination capacity: all public health veterinary work force would be willing / able to do dog vaccinations, and veterinary workers can move within countries at ease. We assume the workforce reported by OIE is reasonably accurate.
		References in the spreadsheet
	1	Cleaveland S, Kaare M, Tiringa P, Mlengeya T, Barrat J. A dog rabies vaccination campaign in rural Africa: impact on the incidence of dog rabies and human dog-bite injuries. Vaccine (2003) 21(17):1965-73.
	2	Coleman PG, Dye C. Immunization coverage required to prevent outbreaks of dog rabies. Vaccine (1996) 14(3):185-6.
	3	Hampson K, Coudeville L, Lembo T, Sambo M, Kieffer A, Attlan M, et al. Estimating the Global Burden of Endemic Canine Rabies. PLoS Negl Trop Dis (2015) 9(4):e0003709.
	4	Hatch B, Anderson A, Sambo M, Maziku M, Mchau G, Mbunda E, et al. Towards Canine Rabies Elimination in South‐Eastern Tanzania: Assessment of Health Economic Data. Transbound Emerg Dis (2016).
	5	Kaare M, Lembo T, Hampson K, Ernest E, Estes A, Mentzel C, et al. Rabies control in rural Africa: evaluating strategies for effective domestic dog vaccination. Vaccine (2009) 27(1):152-60.
	6	Kayali U, Mindekem R, Hutton G, Ndoutamia A, Zinsstag J. Cost‐description of a pilot parenteral vaccination campaign against rabies in dogs in N'Djaména, Chad. Trop Med Int Health (2006) 11(7):1058-65.
	7	Kitala P, McDermott J, Kyule M, Gathuma J, Perry B, Wandeler A. Dog ecology and demography information to support the planning of rabies control in Machakos District, Kenya. Acta Trop (2001) 78(3):217-30.
	8	Knobel DL, Cleaveland S, Coleman PG, Fèvre EM, Meltzer MI, Miranda MEG, et al. Re-evaluating the burden of rabies in Africa and Asia. Bull WHO (2005) 83(5):360-8.
	9	Lapiz SMD, Miranda MEG, Garcia RG, Daguro LI, Paman MD, Madrinan FP, et al. Implementation of an intersectoral program to eliminate human and canine rabies: the Bohol Rabies Prevention and Elimination Project. PLoS Negl Trop Dis (2012) 6(12):e1891.
	10	Tenzin, Wangdi K, Ward MP. Human and animal rabies prevention and control cost in Bhutan, 2001–2008: The cost–benefit of dog rabies elimination. Vaccine (2012) 31(1):260-70.
	11	US Department of Commerce BoEA. National income and product account tables. Table 1.1.9 Implicit price deflators for Gross Domestic Product (2015) [cited 2015 22 December]. Available from: http://www.bea.gov/iTable/iTable.cfm?reqid=9&step=3&isuri=1&903=13#reqid=9&step=3&isuri=1&904=2000&903=13&906=a&905=2015&910=x&911=0
	12	Vigilato MAN, Clavijo A, Knobl T, Silva HMT, Cosivi O, Schneider MC, et al. Progress towards eliminating canine rabies: policies and perspectives from Latin America and the Caribbean. Philos Trans R Soc, Ser B: Biol Sci (2013) 368(1623):20120143.
	13	Wallace RM, Undurraga EA, Blanton JD, Cleaton J and Franka R (2017). Elimination of Dog-Mediated Human Rabies Deaths by 2030: Needs Assessment and Alternatives for Progress Based on Dog Vaccination. Front. Vet. Sci. 4:9. doi: 10.3389/fvets.2017.00009
	14	World Bank. World Bank Open Data (2016) [cited 2016 October 10]. Available from: http://data.worldbank.org/indicator/SP.URB.TOTL.IN.ZS.
	15	World Health Organization. WHO Expert Consultation on Rabies. Second Report Geneva(2013) [cited 2016 30 March]. Available from: http://apps.who.int/iris/bitstream/10665/85346/1/9789240690943_eng.pdf.

## Sheet: Epi-demographic
	Demographic, epidemiological, and cost input variables					Summary of results from the analysis: dog vaccination campaign
	Model Variable	Input values	Default values
	Select country	Kenya	KEN			Resources needed (annual)
						Total dog population	5.1698e+06
	Discount rate (health outcomes & costs)	0				Dogs vaccinated	258490
						Dogs unvaccinated	4.91131e+06
	Demographics					Number of additional vaccinated dogs required	3.36037e+06
	Human population	46050302	46050302			Average cost per dog vaccinated	1.808
	Percent urban	0.26	0.25622			Estimated years until elimination	13
	Urban population	1.19731e+07	1.1799e+07			Vaccinators needed during peak campaign years	1723.27
	Rural population	3.40772e+07	3.42513e+07			Total costs to eliminate
	Number of humans per dog, urban areas	21.2	21.2			Net present value (NPV) Phase I	3.22471e+06
	Number of humans per dog, rural areas	7.4	7.4			Net present value Phase II	1.3004e+07
	Total dog population	5.1698e+06	5.18511e+06			Net present value Phase III	4.58003e+07
						NPV of dog rabies elimination (average)	6.2029e+07
						NPV of dog rabies elimination (lower-upper)	($50,615,843 - $72,755,985)
	Dog vaccination					Additional costs to government	5.59534e+07
	Current dog rabies vaccination coverage (%)	0.05	0.005			Range (lower-upper)	($45,658,179 - $65,629,763)
	Goal: annual coverage of dog population (%)	0.7	0.7
	Total dogs currently vaccinated per year	258490	25925.6
	Dogs to reach vaccination goal	3.36037e+06	3.60365e+06
	Vaccination campaign logistics
	Vaccinators available	4300	1207
	Dogs vaccinated per vaccinator per day (rate)	100	100
	Campaign vaccination days	21	25
	Estimated dogs vaccinated during campaign	9030000	3017500
	Additional vaccinators needed to reach goal	Enough	244.831
	Vaccination rate needed to reach goal	40.076	120.284
	Vaccinators to reach vaccination goal at peak‡	1723.27	1451.83
	Vaccination campaign costs per vaccinated dog*
	Average cost per dog vaccinated
	Notes:
	* Use cost_dog_vax help worksheet to estimate vaccination campaign costs (best cost estimate, and lower and upper bounds)
	† Net dog vaccination capacity shows the maximum vaccination capacity of the country (total dogs per year) minus the number of dogs that the country needs to vaccinate. Thus is the number is positive, the country has enough capacity; if negative, the country needs more vaccinators, increased vaccination efficiency, or more campaign days. The estimated annual costs are based on the cost per dog va…
	‡ Minimum number of dog vaccinators that would be needed annually when the vaccination program is operating at its goal of dog population coverage (e.g., 70%) at the dog vaccination rate estimated (dogs per vaccinator per day). See "calculations worksheet" for yearly estimates.
	References used in the worksheet
	Hampson K, Coudeville L, Lembo T, Sambo M, Kieffer A, Attlan M, et al. Estimating the Global Burden of Endemic Canine Rabies. PLoS Negl Trop Dis (2015) 9(4):e0003709.
	Knobel DL, Cleaveland S, Coleman PG, Fèvre EM, Meltzer MI, Miranda MEG, et al. Re-evaluating the burden of rabies in Africa and Asia. Bull WHO (2005) 83(5):360-8.
	Vigilato MAN, Clavijo A, Knobl T, Silva HMT, Cosivi O, Schneider MC, et al. Progress towards eliminating canine rabies: policies and perspectives from Latin America and the Caribbean. Philos Trans R Soc, Ser B: Biol Sci (2013) 368(1623):20120143.
	World Bank. World Bank Open Data (2016) [cited 2016 October 10]. Available from: http://data.worldbank.org/indicator/SP.URB.TOTL.IN.ZS.
	World Health Organization. WHO Expert Consultation on Rabies. Second Report Geneva(2013) [cited 2016 30 March]. Available from: http://apps.who.int/iris/bitstream/10665/85346/1/9789240690943_eng.pdf.

## Sheet: Cost_dog_vax_aid
	Costs per dog vaccination campaign								Total
	Summary of dog vaccination costs (per dog vaccinated)							Lower bound	Average	Upper bound
	Cost per dog vaccinated (user input; these values determine all cost estimates)*							1.47533	1.808	2.12067
	Instructions:				Examples of cost estimates of cost per dog vaccinated from previous studies
	Enter your best estimate, including lower and upper bounds,				Location				Author	Estimate (US$)
	of the average cost to vaccinate a dog in the white cells in this panel.				N'Djamena, Chad				Kayali et al 2006	2.38
	These estimates will inform all the cost calculations in GDREP.				Rural Tanzania (pastoralist and agro-pastolarist villages)				Kaare et al 2009	2.39
	If you need help to estimate these values, use the tables				Petchabun, Thailand				Knobel et al 2005	1.6
	below with data from a dog vaccination campaign.				Dar es Salaam, Tanzania				Hatch et al 2016	8.67
	There are a few estimates of the costs to vaccinate a dog				Bohol, Visayas Islands, Philippines				Lapiz et al 2012	1.76
	in the table at the right of the panel.				Bhutan				Tenzin et al 2012	1.93
					All costs shown in this table are in 2015 US dollars using US GDP implicit price deflators.
	Costs per dog vaccination campaign - user aid tables								Total
	Summary of dog vaccination costs based on calculation tables (per dog vaccinated)							Lower bound	Average	Upper bound
	Total dogs vaccinated in pilot campaign (user input)								45000
	Average cost per dog vaccinated (calculated using worksheet)							1.47533	1.808	2.12067
	Human resources							0.304444	0.313889	0.323333
	Transport costs							0.1	0.143333	0.186667
	Awareness campaign							0.0795556	0.103111	0.126667
	Equipment at vaccination point							0.0133333	0.0166667	0.02
	Dog vaccinations (consumables)							0.978	1.231	1.464
	Economic cost of vaccination campaign*	Units	Work days		Price/Unit				Total cost
	Item			Lower bound	Average	Upper bound		Lower bound	Average	Upper bound
	Workers participating in campaign (per diem)							13700	14125	14550
	Training supervisor	3	10	70	75	80		2100	2250	2400
	Informational supervisor	0	0					0	0	0
	Vaccination supervisor	3	10	40	42.5	45		1200	1275	1350
	Training technician	0	0					0	0	0
	Informational technician	0	0					0	0	0
	Vaccination Technician	96	10	10	10	10		9600	9600	9600
	Driver	2	10	40	50	60		800	1000	1200
	Other personnel 1	0	0					0	0	0
	Other personnel 2	0	0					0	0	0
	Other personnel 3	0	0					0	0	0
	Transportation and logistics							4500	6450	8400
	Pick up (including gasoline)	42	10	5	7.5	10		2100	3150	4200
	Vehicle	0	0					0	0	0
	Gasoline	6	10	30	40	50		1800	2400	3000
	Maintenance vehicle	6	10	10	15	20		600	900	1200
	Public transport	0	0					0	0	0
	Other transportation costs 1	0	0					0	0	0
	Other transportation costs 2	0	0					0	0	0
	Other transportation costs 3	0	0					0	0	0
	Awareness campaign							3580	4640	5700
	Media (e.g. posters)	2000	N/A	0.8	1	1.2		1600	2000	2400
	Air time (radio, car with speakers, etc.)	1	22	90	120	150		1980	2640	3300
	Other communication & awareness costs 1	0	0					0	0	0
	Other communication & awareness costs 2	0	0					0	0	0
	Other communication & awareness costs 3	0	0					0	0	0
	Equipment at vaccination point							600	750	900
	Tables	0	N/A					0	0	0
	Coolers	0	N/A					0	0	0
	Dog handling (e.g., muzzles)	100	N/A	2	2.5	3		200	250	300
	First-aid	100	N/A	4	5	6		400	500	600
	Other equipment / supplies 1	0	N/A					0	0	0
	Other equipment / supplies 2	0	N/A					0	0	0
	Other equipment / supplies 3	0	N/A					0	0	0
	Other costs associated with the campaign (per work day)							0	0	0
	Other costs 1	0	0					0	0	0
	Other costs 2	0	0					0	0	0
	Other costs 3	0	0					0	0	0
	Total fixed costs							22380	25965	29550
	Dog vaccinations							44010	55395	65880
	Percent vaccine wastage			0.05	0.1	0.2
	Vaccines	49500	N/A	0.74	0.91	1.08		36630	45045	53460
	Syringes and needles	49500	N/A	0.04	0.05	0.06		1980	2475	2970
	Vaccination certificates	45000	N/A	0.08	0.125	0.15		3600	5625	6750
	Dog marking	45000	N/A	0.04	0.05	0.06		1800	2250	2700
	Other costs per dog vaccinated 1	45000	N/A					0	0	0
	Other costs per dog vaccinated 2	45000	N/A					0	0	0
	Total variable costs							44010	55395	65880
	Total costs							66390	81360	95430
	Average cost per dog vaccinated							1.47533	1.808	2.12067
	Notes
	* Costs have two components: (1) a measurement of the quantity used and (2) the unit cost of the resource. A pragmatic way of thinking about the costs in this sheet is to use the market prices for the resource used, i.e., the price one would have to pay for a resource during the dog vaccination campaign. For example:
	A common question relates to the value of vehicles. One useful way of thinking about this cost is to estimate how much would it cost to rent a vehicle for the duration of the campaign (e.g., rental of a pick-up truck for 20 days could be a good proxy because it includes maintainance, insurance, and depreciation).
	Another common question relates to the value of the work of a person that participates only part-time on the campaign. One pragmatic way of estimating this cost would be to take the person's monthly salary/wage + fringe benefits and multiply by the proportion of time dedicated to the vaccination campaign.
	References used in the worksheet to estimate the average values utilized
	Kayali U, Mindekem R, Hutton G, Ndoutamia A, Zinsstag J. Cost‐description of a pilot parenteral vaccination campaign against rabies in dogs in N'Djaména, Chad. Trop Med Int Health (2006) 11(7):1058-65.
	Kaare M, Lembo T, Hampson K, Ernest E, Estes A, Mentzel C, et al. Rabies control in rural Africa: evaluating strategies for effective domestic dog vaccination. Vaccine (2009) 27(1):152-60.
	Lapiz SMD, Miranda MEG, Garcia RG, Daguro LI, Paman MD, Madrinan FP, et al. Implementation of an intersectoral program to eliminate human and canine rabies: the Bohol Rabies Prevention and Elimination Project. PLoS Negl Trop Dis (2012) 6(12):e1891.
	Hatch B, Anderson A, Sambo M, Maziku M, Mchau G, Mbunda E, et al. Towards Canine Rabies Elimination in South‐Eastern Tanzania: Assessment of Health Economic Data. Transbound Emerg Dis (2016).
	Knobel DL, Cleaveland S, Coleman PG, Fèvre EM, Meltzer MI, Miranda MEG, et al. Re-evaluating the burden of rabies in Africa and Asia. Bull WHO (2005) 83(5):360-8.
	Tenzin, Wangdi K, Ward MP. Human and animal rabies prevention and control cost in Bhutan, 2001–2008: The cost–benefit of dog rabies elimination. Vaccine (2012) 31(1):260-70.
	US Department of Commerce BoEA. National income and product account tables. Table 1.1.9 Implicit price deflators for Gross Domestic Product (2015) [cited 2015 22 December]. Available from: http://www.bea.gov/iTable/iTable.cfm?reqid=9&step=3&isuri=1&903=13#reqid=9&step=3&isuri=1&904=2000&903=13&906=a&905=2015&910=x&911=0

## Sheet: Default_data
Country	ISO3	WB Human Pop 2015	WB Urban (%)	Urban H:D Ratio (Knoble)	Rural H:D Ration (Knoble)	Vax_coverage (Hampson)	Public Vet PubHealth Activities	Private Vet PubHealth Activities	PARA: Pub Hlth	All_PH_vacccinators	Paravet_PH	Years to elimination - best case scenario
Afghanistan	AFG	32526562	0.26703	7.5	14.3	0.01	48	0	48	96	48	13
Albania	ALB	2889167	0.57407	6.5	6.5	0.467	2.59946	0.426141	36.2006	39.2262	36.2006	9
Algeria	DZA	39666519	0.70727	21.2	7.4	0.237	1321	0	35	1356	35	10
Andorra	AND	70473	0.85115	6.5	6.5	0.7	5	0	10	15	10	7
Angola	AGO	25021974	0.4405	21.2	7.4	0.005	0	0	0	0	0	13
Antigua and Barbuda	ATG	91818	0.23773	7.5	7.5	0.551	1.96116	0.0027897	0.803433	2.76738	0.803433	8
Argentina	ARG	43416755	0.91751	7.5	7.5	0.206599	467	215	1151	1833	1151	10
Armenia	ARM	3017712	0.62673	6.5	6.5	0.467	613	0	0	613	0	9
Australia	AUS	23781169	0.89423	7.5	14.3	0.7	190	25	886	1101	886	7
Austria	AUT	8611088	0.65968	6.5	6.5	0.7	214	0	0	214	0	7
Azerbaijan	AZE	9651349	0.5462	6.5	6.5	0.211	4	0	0	4	0	10
Bahamas	BHS	388019	0.82874	7.5	7.5	0.551	8.28777	0.0117891	3.39527	11.6948	3.39527	8
Bahrain	BHR	1377237	0.88775	7.5	14.3	0.185	2	1	31	34	31	10
Bangladesh	BGD	160995642	0.34277	7.5	14.3	0.05085	49.472	0	478.229	527.701	478.229	13
Barbados	BRB	284215	0.31475	7.5	7.5	0.551	0	1	3	4	3	8
Belarus	BLR	9513000	0.76667	6.5	6.5	0.467	8.55909	1.40313	119.196	129.158	119.196	9
Belgium	BEL	11285721	0.97858	6.5	6.5	0.7	233.061	89.7184	199.97	522.749	199.97	7
Belize	BLZ	359287	0.43973	7.5	7.5	0.68	1.36521	5.07719	0.233028	6.67543	0.233028	8
Benin	BEN	10879829	0.4395	21.2	7.4	0.008	1	0	13	14	13	13
Bhutan	BTN	774830	0.38644	7.5	14.3	0.1	5	0	77	82	77	13
Bolivia	BOL	10724705	0.68512	7.5	7.5	0.776642	107	61	239	407	239	7
Bosnia and Herzegovina	BIH	3810416	0.39767	6.5	6.5	0.467	3.42833	0.562021	47.7437	51.734	47.7437	9
Botswana	BWA	2262485	0.57444	21.2	7.4	0.005	11	0	48	59	48	13
Brazil	BRA	207847528	0.85687	7.5	7.5	0.6885	1995	0	3614	5609	3614	8
Brunei Darussalam	BRN	423188	0.77202	7.5	14.3	0.7	1	0	15	16	15	7
Bulgaria	BGR	7177991	0.73948	6.5	6.5	0.467	500	500	0	1000	0	9
Burkina Faso	BFA	18105570	0.29859	21.2	7.4	0.008	3	0	400	403	400	13
Burundi	BDI	11178921	0.12057	21.2	7.4	0.005	2	1	1523	1526	1523	13
C_te d'Ivoire	CIV	22701556	0.5418	21.2	7.4	0.008	93	0	315	408	315	13
Cambodia	CMR	15577899	0.20723	7.5	14.3	0.006	0	0	0	0	0	13
Cameroon	KHM	23344179	0.54381	21.2	7.4	0.008	16	0	0	16	0	13
Canada	CMR	35851774	0.81828	7.5	7.5	0.7	155.378	0	1366.39	1521.77	1366.39	7
Cape Verde	CPV	520502	0.65526	21.2	7.4	0.008	1	0	0	1	0	13
Central African Republic	CAF	4900274	0.40037	21.2	7.4	0.005	2	0	30	32	30	13
Chad	TCD	14037472	0.22471	21.2	7.4	0.008	211	0	200	411	200	13
Chile	CHL	17948141	0.8953	7.5	7.5	0.648	199	21	272	492	272	8
China	CHN	1371220000	0.55614	48.3	48.3	0.142	13748.6	1028.92	7608.04	22385.6	7608.04	13
Colombia	COL	48228704	0.76436	7.5	7.5	0.732118	262	0	0	262	0	7
Comoros	COM	788474	0.28296	21.2	7.4	0.005	1.60331	0.628213	10.3464	12.5779	10.3464	13
Congo	COG	4620330	0.6538	21.2	7.4	0.000772227	6	0	18	24	18	13
Cook Islands	COK	18027	1	7.5	14.3	0.7	0.209491	0.0126082	0.775406	0.997505	0.775406	7
Costa Rica	CRI	4807850	0.76821	7.5	7.5	0.22	21	128	25	174	25	10
Croatia	HRV	4224404	0.58964	6.5	6.5	0.467	220	272	0	492	0	9
Cuba	CUB	11389562	0.77074	7.5	7.5	0.646449	571	0	260	831	260	8
Cyprus	CYP	1165300	0.66921	6.5	6.5	0.467	30	5	41	76	41	9
Czech Republic	CZE	10551219	0.72992	6.5	6.5	0.467	419	0	0	419	0	9
Denmark	DNK	5676002	0.87676	6.5	6.5	0.7	290	0	0	290	0	7
Djibouti	DJI	887861	0.77343	21.2	7.4	0.001	3	2	15	20	15	13
Dominica	DMA	72680	0.69539	7.5	7.5	0.551	1.55239	0.00220823	0.63597	2.19056	0.63597	8
Dominican Republic	DOM	10528391	0.7898	7.5	7.5	0.266963	120	0	10	130	10	10
DRC	COD	77266814	0.42494	21.2	7.4	0.005	100	7	128	235	128	13
Ecuador	ECU	16144363	0.63742	7.5	7.5	0.784777	160	150	320	630	320	7
Egypt	EGY	91508084	0.43135	21.2	7.4	0.237	0	0	0	0	0	10
El Salvador	SLV	6126583	0.66726	7.5	7.5	0.657	23.2797	86.5765	3.97361	113.83	3.97361	8
Equatorial Guinea	GNQ	845060	0.39923	21.2	7.4	0.005	0.760322	0.124643	10.5884	11.4734	10.5884	13
Eritrea	ERI	5222000	0.377	21.2	7.4	0.001	50.0001	0.0588236	4.2353	54.2942	4.2353	13
Estonia	EST	1311998	0.67538	6.5	6.5	0.467	41	6	7	54	7	9
Ethiopia	ETH	99390750	0.19472	21.2	7.4	0.005	310	25	2159	2494	2159	13
Fiji	FJI	892145	0.53728	7.5	14.3	0.7	2	0	10	12	10	7
Finland	FIN	5482013	0.84221	6.5	6.5	0.7	179	0	64	243	64	7
France	FRA	66808385	0.7952	6.5	6.5	0.7	971	0	2784	3755	2784	7
French Guiana	GUF	276000	0.844	7.5	7.5	0.7	4	2	8	14	8	7
Gabon	GAB	1725292	0.87156	21.2	7.4	0.00786675	1.55229	0.254474	21.6175	23.4243	21.6175	13
Gambia	GMB	1990924	0.59632	21.2	7.4	0.008	7.7109	0.87077	12.4257	21.0073	12.4257	13
Georgia	GEO	3679000	0.53641	6.5	6.5	0.211	120	450	292	862	292	10
Germany	DEU	81413145	0.75301	6.5	6.5	0.7	1297	1457	0	2754	0	7
Ghana	GHA	27409893	0.54042	21.2	7.4	0.008	1	0	216	217	216	13
Greece	GRC	10823732	0.78007	6.5	6.5	0.467	425	0	0	425	0	9
Grenada	GRD	106825	0.35591	7.5	7.5	0.551	2.2817	0.00324565	0.934749	3.21969	0.934749	8
Guatemala	GTM	16342897	0.51571	7.5	7.5	0.63	8	37	10	55	10	8
Guinea	GIN	12608590	0.37161	21.2	7.4	0.005	12	12	0	24	0	13
Guinea-Bissau	GNB	1844325	0.49332	21.2	7.4	0.008	2	0	11	13	11	13
Guyana	GUY	767085	0.28553	7.5	7.5	0.68	2.91476	10.8399	0.497519	14.2522	0.497519	8
Haiti	HTI	10711067	0.58645	7.5	7.5	0.314095	12	0	15	27	15	10
Honduras	HND	8075060	0.5473	7.5	7.5	0.82476	30.6835	114.111	5.23736	150.032	5.23736	7
Hungary	HUN	9844686	0.71227	6.5	6.5	0.467	452	0	204	656	204	9
Iceland	ISL	330823	0.94137	6.5	6.5	0.7	25	0	0	25	0	7
India	IND	1311050527	0.32747	7.5	14.3	0.15	13145.3	983.767	7274.2	21403.3	7274.2	13
Indonesia	IDN	257563815	0.53742	7.5	14.3	0.238	1270	0	0	1270	0	10
Iran	IRN	79109272	0.73375	7.5	14.3	0.181818	543.006	199.205	288.424	1030.63	288.424	10
Iraq	IRQ	36423395	0.69471	7.5	14.3	0.185	73	0	6	79	6	10
Ireland	IRL	4640703	0.63241	6.5	6.5	0.7	54	606	0	660	0	7
Israel	ISR	8380400	0.9214	7.5	14.3	0.631789	238	87	0	325	0	8
Italy	ITA	60802085	0.68964	6.5	6.5	0.7	2500	0	1453	3953	1453	7
Jamaica	JAM	2725941	0.54788	7.5	7.5	0.551	58.2239	0.082822	23.8527	82.1595	23.8527	8
Japan	JPN	126958472	0.93498	7.5	14.3	0.7	5285	0	0	5285	0	7
Jordan	JOR	7594547	0.83679	7.5	14.3	0.185	128	11	325	464	325	10
Kazakhstan	KAZ	17544126	0.53247	7.5	14.3	0.211	273.773	644.048	122.785	1040.61	122.785	10
Kenya	KEN	46050302	0.25622	21.2	7.4	0.005	80	24	1103	1207	1103	13
Kiribati	KIR	112423	0.44304	7.5	14.3	0.7	1.30646	0.0786296	4.83572	6.22081	4.83572	7
Kuwait	KWT	3892115	0.98342	7.5	14.3	0.185	40	0	0	40	0	10
Kyrgyzstan	KGZ	5957000	0.35707	7.5	14.3	0.211	0	0	0	0	0	10
Laos	LAO	6802023	0.38614	7.5	14.3	0.0139	43.721	4.22017	105.504	153.445	105.504	13
Latvia	LVA	1978440	0.67382	6.5	6.5	0.467	102	86	0	188	0	9
Lebanon	LBN	5850743	0.87792	7.5	14.3	0.185	40.1595	14.7327	21.3312	76.2233	21.3312	10
Lesotho	LSO	2135022	0.27312	21.2	7.4	0.005	1	0	0	1	0	13
Liberia	LBR	4503438	0.49701	21.2	7.4	0.008	17.4419	1.96967	28.1066	47.5182	28.1066	13
Libya	LBY	6278438	0.78554	21.2	7.4	0.237	60.1153	0.0707239	5.09212	65.2782	5.09212	10
Lithuania	LTU	2910199	0.66508	6.5	6.5	0.467	533	0	0	533	0	9
Luxembourg	LUX	569676	0.9016	6.5	6.5	0.7	11.7644	4.52877	10.094	26.3871	10.094	7
Macedonia	MKD	2078453	0.759	6.5	6.5	0.467	68	0	0	68	0	9
Madagascar	MDG	24235390	0.35105	21.2	7.4	0.005	8	158	74	240	74	13
Malawi	MWI	17215232	0.16272	21.2	7.4	0.005	35.006	13.7162	225.899	274.621	225.899	13
Malaysia	MYS	30331007	0.74705	7.5	14.3	0.7	901.5	72.2192	86.2664	1059.99	86.2664	7
Maldives	MDV	409163	0.45536	7.5	14.3	0.7	12.1612	0.974231	1.16373	14.2991	1.16373	7
Mali	MLI	17599694	0.39916	21.2	7.4	0.008	303	135	0	438	0	13
Malta	MLT	431333	0.95407	6.5	6.5	0.467	19	0	21	40	21	9
Marshall Islands	MHL	52993	0.72684	7.5	14.3	0.7	0.615828	0.0370637	2.27942	2.93231	2.27942	7
Mauritania	MRT	4067564	0.59859	21.2	7.4	0.008	15.7538	1.77903	25.3863	42.9191	25.3863	13
Mauritius	MUS	1262605	0.39671	21.2	7.4	0.005	12	0	0	12	0	13
Mexico	MEX	127017224	0.79246	7.5	7.5	0.765	445	1972	0	2417	0	7
Micronesia	FSM	104460	0.22424	7.5	14.3	0.7	1.21392	0.0730602	4.4932	5.78019	4.4932	7
Moldova	MDA	3554150	0.44995	6.5	6.5	0.467	170	105	0	275	0	9
Monaco	MCO	37731	1	6.5	6.5	0.7	0.779182	0.299951	0.668549	1.74768	0.668549	7
Mongolia	MNG	2959134	0.7204	7.5	14.3	0.15	295	0	0	295	0	13
Morocco	MAR	34377511	0.60195	21.2	7.4	0.140114	131	0	0	131	0	13
Mozambique	MOZ	27977863	0.32214	21.2	7.4	0.1	56.8911	22.2912	367.127	446.309	367.127	13
Myanmar	MMR	53897154	0.34098	7.5	14.3	0.006	36	0	0	36	0	13
Namibia	NAM	2458830	0.4666	21.2	7.4	0.005	11	0	73	84	73	13
Nauru	NRU	10222	1	7.5	14.3	0.7	0.118789	0.00714935	0.439685	0.565624	0.439685	7
Nepal	NPL	28513700	0.18615	7.5	14.3	0.0017	4	0	10	14	10	13
Netherlands	NLD	16936520	0.90496	6.5	6.5	0.7	337	66	383	786	383	7
New Zealand	NZL	4595700	0.86284	7.5	14.3	0.7	239	0	683	922	683	7
Nicaragua	NIC	6082032	0.58779	7.5	7.5	0.873	23.1104	85.9469	3.94471	113.002	3.94471	7
Niger	NER	19899120	0.18732	21.2	7.4	0.008	77.0698	8.70327	124.193	209.966	124.193	13
Nigeria	NGA	182201962	0.47776	21.2	7.4	0.12292	696	0	758	1454	758	13
Niue	NIU	1591	1	7.5	14.3	0.7	0.0184889	0.00111276	0.0684347	0.0880363	0.0684347	7
North_Korea	PRK	25155317	0.60875	7.5	14.3	0.006	161.689	15.6071	390.177	567.474	390.177	13
Norway	NOR	5195921	0.80473	6.5	6.5	0.7	535	0	152	687	152	7
Oman	OMN	4490541	0.77641	7.5	14.3	0.15	193	0	13	206	13	13
Pakistan	PAK	188924874	0.38758	7.5	14.3	0.05085	58.0543	0	561.191	619.245	561.191	13
Palau	PLW	21291	0.87071	7.5	14.3	0.7	1	1	0	2	0	7
Panama	PAN	3929141	0.66592	7.5	7.5	0.0666667	105	20	50	175	50	13
Papua New Guinea	PNG	7619321	0.13005	7.5	14.3	0.7	0	0	12	12	12	7
Paraguay	PRY	6639123	0.59666	7.5	7.5	0.837	82	0	119	201	119	7
Peru	PER	31376670	0.78609	7.5	7.5	0.327376	221.022	88.1581	233.556	542.736	233.556	10
Philippines	PHL	100699395	0.44373	7.5	14.3	0.1	367.476	0	87.4238	454.9	87.4238	13
Poland	POL	37999494	0.60539	6.5	6.5	0.624	611	0	0	611	0	8
Portugal	PRT	10348648	0.63468	6.5	6.5	0.7	330	330	0	660	0	7
Qatar	QAT	2235355	0.99244	7.5	14.3	0.185	15.3435	5.62883	8.14986	29.1222	8.14986	10
Republic of Korea	KOR	50617045	0.82474	7.5	14.3	0.7	133	437	321	891	321	7
Romania	ROU	19832389	0.54564	6.5	6.5	0.467	850	87	1149	2086	1149	9
Russia	RUS	144096812	0.74008	7.5	14.3	0.4	2248.61	5289.82	1008.48	8546.91	1008.48	9
Rwanda	RWA	11609666	0.28811	21.2	7.4	0.26	10.4455	1.71238	145.467	157.625	145.467	10
Saint Kitts and Nevis	KNA	55572	0.32047	7.5	7.5	0.551	1.18697	0.00168844	0.486271	1.67493	0.486271	8
Saint Lucia	LCA	184999	0.18504	7.5	7.5	0.551	3.95143	0.00562081	1.61879	5.57584	1.61879	8
Saint Vincent and the Grenadines	VCT	109462	0.5055	7.5	7.5	0.551	2.33802	0.00332577	0.957823	3.29917	0.957823	8
Samoa	WSM	193228	0.19098	7.5	14.3	0.7	2.24549	0.135145	8.31143	10.6921	8.31143	7
San Marino	SMR	31781	0.9419	6.5	6.5	0.7	4	0	0	4	0	7
Sao Tome and Principe	STP	190344	0.65092	21.2	7.4	0.008	0.737207	0.0832507	1.18797	2.00842	1.18797	13
Saudi Arabia	SAU	31540372	0.8313	7.5	14.3	0.185	0	160	0	160	0	10
Senegal	SEN	15129273	0.43721	21.2	7.4	0.008	16	16	195	227	195	13
Serbia and Montenegro	SRB	7098247	0.55553	6.5	6.5	0.467	160	0	0	160	0	9
Seychelles	SYC	92900	0.53887	21.2	7.4	0.005	0.188906	0.0740176	1.21904	1.48196	1.21904	13
Sierra Leone	SLE	6453184	0.39942	21.2	7.4	0.008	2	1	6	9	6	13
Singapore	SGP	5535002	1	7.5	14.3	0.7	36	0	186	222	186	7
Slovakia	SVK	5424050	0.53598	6.5	6.5	0.467	347	350	25	722	25	9
Slovenia	SVN	2063768	0.4965	6.5	6.5	0.467	117	0	0	117	0	9
Solomon Islands	SLB	583591	0.22329	7.5	14.3	0.7	6.78188	0.408168	25.1024	32.2924	25.1024	7
Somalia	SOM	10787104	0.39551	21.2	7.4	0.001	103.285	0.121512	8.74887	112.156	8.74887	13
South Africa	ZAF	5.49569e+07	0.64801	21.2	7.4	0.63	27	0	84	111	84	8
Spain	ESP	46418269	0.79579	6.5	6.5	0.7	958.583	369.013	822.477	2150.07	822.477	7
Sri Lanka	LKA	20966000	0.18356	7.5	14.3	0.493	76.51	0	18.202	94.7119	18.202	9
Sudan	SDN	52574694	0.33806	21.2	7.4	0.002	503.397	0.592232	42.6407	546.63	42.6407	13
Suriname	SUR	542975	0.66043	7.5	7.5	0.68	1	0	14	15	14	8
Swaziland	SWZ	1286970	0.21308	21.2	7.4	0.005	3	0	14	17	14	13
Sweden	SWE	9798871	0.85815	6.5	6.5	0.7	108	0	81	189	81	7
Switzerland	CHE	8286976	0.73912	6.5	6.5	0.7	280	0	230	510	230	7
Syria	SYR	18502413	0.57656	7.5	14.3	0.185	127	46.5908	67.4577	241.049	67.4577	10
Tajikistan	TJK	8481855	0.26782	7.5	14.3	0.147097	132.358	311.37	59.3616	503.09	59.3616	13
Tanzania	TZA	53470420	0.31608	21.2	7.4	0.005	108.729	42.6023	701.642	852.972	701.642	13
Thailand	THA	67959359	0.50374	7.5	14.3	0.495	248	0	59	307	59	9
Timor-Leste	TLS	1245015	0.3277	7.5	14.3	0.238	12.4832	0.934217	6.90781	20.3252	6.90781	10
Togo	TGO	7304578	0.39964	21.2	7.4	0.0825837	1	0	55	56	55	13
Tonga	TON	106170	0.23712	7.5	14.3	0.7	1.2338	0.0742562	4.56676	5.87481	4.56676	7
Trinidad and Tobago	TTO	1360088	0.08445	7.5	7.5	0.551	29.0504	0.0413234	11.9011	40.9928	11.9011	8
Tunisia	TUN	11107800	0.66842	21.2	7.4	0.4845	245	0	94	339	94	9
Turkey	TUR	78665830	0.73397	6.5	6.5	0.467	2643	0	345	2988	345	9
Turkmenistan	TKM	5373502	0.50037	7.5	14.3	0.211	400	683	300	1383	300	10
Tuvalu	TUV	9916	0.59717	7.5	14.3	0.7	0.115233	0.00693533	0.426523	0.548692	0.426523	7
Uganda	UGA	39032383	0.16101	21.2	7.4	0.1	98	0	100	198	100	13
Ukraine	UKR	45198200	0.69695	6.5	6.5	0.467	5920	0	0	5920	0	9
United Arab Emirates	ARE	9156963	0.85541	7.5	14.3	0.185	32	0	0	32	0	10
United Kingdom	GBR	65138232	0.82592	6.5	6.5	0.7	90	320	1037	1447	1037	7
United States of America	USA	321418820	0.81617	7.5	7.5	0.767263	1393	0	12250	13643	12250	7
Uruguay	URY	3431555	0.95311	7.5	7.5	0.648	125	0	253	378	253	8
Uzbekistan	UZB	31299500	0.36365	7.5	14.3	0.403339	560	2224	0	2784	0	9
Vanuatu	VUT	264652	0.26128	7.5	14.3	0.7	0	0	8	8	8	7
Venezuela	VEN	31108083	0.8899	7.5	7.5	0.205689	219.13	87.4035	231.557	538.091	231.557	10
Viet Nam	VNM	91703800	0.33593	7.5	14.3	0.25	1000	100	2500	3600	2500	10
Yemen	YEM	26832215	0.34606	7.5	14.3	0.185	184.176	67.566	97.8273	349.569	97.8273	10
Zambia	ZMB	16211767	0.40922	21.2	7.4	0.2	32.9655	12.9167	212.732	258.614	212.732	10
Zimbabwe	ZWE	15602751	0.32376	21.2	7.4	0.111524	26	23	133	182	133	13
							0	0	0
							0	0	0

## Sheet: Cost_dog_vax_example
	Worked example for costing a vaccination campaign. The numbers used largely correspond to publish literature, but do not represent any specific country.
	Costs per dog vaccination campaign								Total
	Summary of dog vaccination costs (per dog vaccinated)							Lower bound	Average	Upper bound
	Cost per dog vaccinated (user input; these values determine all cost estimates)*							1.63	2.17	2.63
	Costs per dog vaccination campaign - user tables								Total
	Summary of dog vaccination costs based on calculation tables (per dog vaccinated)							Lower bound	Average	Upper bound
	Total dogs vaccinated in pilot campaign (user input)								999700
	Average cost per dog vaccinated (calculated using worksheet)							1.62729	2.16857	2.62639
	Human resources							0.310203	0.529549	0.628709
	Transport costs							0.137041	0.16805	0.202061
	Awareness campaign							0.0552166	0.0690207	0.0828249
	Equipment at vaccination point							0.039832	0.04985	0.059793
	Dog vaccinations (consumables)							1.085	1.3521	1.653
	Item	Units	Work days		Price/Unit				Total cost
				Lower bound	Average	Upper bound		Lower bound	Average	Upper bound
	Workers participating in campaign (per diem)							310110	529390	628520
	Training supervisor	10	5	56	70	84		2800	3500	4200
	Informational supervisor	5	30	21	27	32		3150	4050	4800
	Vaccination supervisor	40	30	30	38	46		36000	45600	55200
	Training technician	16	5	22	28	34		1760	2240	2720
	Informational technician	0	0	20	25	30		0	0	0
	Vaccination Technician	400	30	21	38	45		252000	456000	540000
	Driver	10	30	24	30	36		7200	9000	10800
	Other personnel 1	2	30	120	150	180		7200	9000	10800
	Other personnel 2	0	0	0	0	0		0	0	0
	Other Personnel 3	0	0	0	0	0		0	0	0
	Transportation and logistics							137000	168000	202000
	Pick up (including gasoline)	10	25	194	230	276		48500	57500	69000
	Vehicle	10	25	128	160	192		32000	40000	48000
	Gasoline	800	25	2.1	2.6	3.1		42000	52000	62000
	Maintenance vehicle	20	25	3	5	8		1500	2500	4000
	Public transport	400	25	1.3	1.6	1.9		13000	16000	19000
	Other transportation costs 1	0	0	0	0	0		0	0	0
	Other transportation costs 2	0	0	0	0	0		0	0	0
	Other transportation costs 3	0	0	0	0	0		0	0	0
	Awareness campaign							55200	69000	82800
	Media (e.g. posters)	15000	N/A	0.48	0.6	0.72		7200	9000	10800
	Air time (radio, car with speakers, etc.)	4	20	200	250	300		16000	20000	24000
	Other costs	1	1	32000	40000	48000		32000	40000	48000
	Other communication & awareness costs 1	0	0	0	0	0		0	0	0
	Other communication & awareness costs 2	0	0	0	0	0		0	0	0
	Other communication & awareness costs 3	0	0	0	0	0		0	0	0
	Equipment at vaccination point							39820	49835	59775
	Tables	15	N/A	31	45	54		465	675	810
	Coolers	45	N/A	15	18	21		675	810	945
	Dog handling (e.g., muzzles)	40	N/A	112	140	168		4480	5600	6720
	First-aid	15	N/A	280	350	420		4200	5250	6300
	Other equipment / supplies 1	15	N/A	500	700	900		7500	10500	13500
	Other equipment / supplies 2	15	N/A	500	700	900		7500	10500	13500
	Other equipment / supplies 3	15	N/A	1000	1100	1200		15000	16500	18000
	Other costs associated with the campaign (per work day)							0	0	0
	Other costs 1	0	0	0	0	0		0	0	0
	Other costs 2	0	0	0	0	0		0	0	0
	Other costs 3	0	0	0	0	0		0	0	0
	Total fixed costs							542130	816225	973095
	Dog vaccinations							1.08467e+06	1.35169e+06	1.6525e+06
	Percent vaccine wastage			0.05	0.1	0.2
	Vaccines	1.09967e+06	N/A	0.74	0.91	1.08		813755	1.0007e+06	1.18764e+06
	Syringes and needles	1.09967e+06	N/A	0.11	0.131	0.15		120964	144057	164950
	Vaccination certificates	999700	N/A	0.08	0.107	0.15		79976	106968	149955
	Dog marking	999700	N/A	0.07	0.1	0.15		69979	99970	149955
	Other costs per dog vaccinated 1	999700	N/A	0	0	0		0	0	0
	Other costs per dog vaccinated 2	999700	N/A	0	0	0		0	0	0
	Total variable costs							1.08467e+06	1.35169e+06	1.6525e+06
	Total costs							1.6268e+06	2.16792e+06	2.6256e+06
	Average cost per dog vaccinated							1.62729	2.16857	2.62639
	References used in the worksheet to estimate the average values utilized
	Kayali U, Mindekem R, Hutton G, Ndoutamia A, Zinsstag J. Cost‐description of a pilot parenteral vaccination campaign against rabies in dogs in N'Djaména, Chad. Trop Med Int Health (2006) 11(7):1058-65.
	Kaare M, Lembo T, Hampson K, Ernest E, Estes A, Mentzel C, et al. Rabies control in rural Africa: evaluating strategies for effective domestic dog vaccination. Vaccine (2009) 27(1):152-60.
	Lapiz SMD, Miranda MEG, Garcia RG, Daguro LI, Paman MD, Madrinan FP, et al. Implementation of an intersectoral program to eliminate human and canine rabies: the Bohol Rabies Prevention and Elimination Project. PLoS Negl Trop Dis (2012) 6(12):e1891.
	Hatch B, Anderson A, Sambo M, Maziku M, Mchau G, Mbunda E, et al. Towards Canine Rabies Elimination in South‐Eastern Tanzania: Assessment of Health Economic Data. Transbound Emerg Dis (2016).
	Knobel DL, Cleaveland S, Coleman PG, Fèvre EM, Meltzer MI, Miranda MEG, et al. Re-evaluating the burden of rabies in Africa and Asia. Bull WHO (2005) 83(5):360-8.
	Tenzin, Wangdi K, Ward MP. Human and animal rabies prevention and control cost in Bhutan, 2001–2008: The cost–benefit of dog rabies elimination. Vaccine (2012) 31(1):260-70.
	US Department of Commerce BoEA. National income and product account tables. Table 1.1.9 Implicit price deflators for Gross Domestic Product (2015) [cited 2015 22 December]. Available from: http://www.bea.gov/iTable/iTable.cfm?reqid=9&step=3&isuri=1&903=13#reqid=9&step=3&isuri=1&904=2000&903=13&906=a&905=2015&910=x&911=0

## Sheet: Flowchart
	Figure 1. Global Dog Rabies Elimination Pathway (GDREP): Phases for a dog rabies elimination program based on 70% dog population vaccination coverage.
	Implementation Phase:	Phase I: Preparation			Phase II: Scale-up dog vaccination			Phase III: Sustained 70% dog vaccination
	Program year	1	2	3	4	5	6	7	8	9	10	11	12	13
	Expected dog vax coverage:	<18%			18% - 35%	35% - 53%	53% - 70%	>70%
	Activities acheived:	Field studies			Pilot implementation			Mass vaccination of dogs
		Workforce training			Scaling-up vaccination coverage			Surveillance to establish disease freedom
		Strengthening lab capacity			Logistical improvements
					Operational equipment
	Cost estimates:	Current Vaccination Coverage + Infrastructure Improvements*			Expected Vaccination Coverage + Infrastructure Improvements*			Vaccination of 70% of the dog population
	Notes: There is variation between and within countries for the implementation and scaling-up of national dog vaccination campaigns. Based on expert opinion from dog vaccine implementation strategies in Haiti, Ethiopia, United States, Vietnam, and Latin America, we assumed that the current dog rabies vaccination coverage was directly correlated to the number of years it will take to achieve elimin…
				Phase II	Lower bound	Upper bound	Median
				Year 4	0.175	0.35	0.2625
				Year 5	0.35	0.525	0.4375
				Year 6	0.525	0.7	0.6125
				WHO recommended coverage to elimination			0.7
				WHO years until elimination			7
	Source:
	Wallace, RM, Undurraga, EA, Blanton JD, Cleaton, J, & Franka, R. 2017 Elimination of dog-mediated human rabies deaths by 2030: Needs assessment and alternatives for progress based on dog vaccination. Frontiers in Veterinary Science, in press.

## Sheet: Calculations
	Internal calculations
	Please do not modify the values in this worksheet
	Mean estimates	Years
	Discounted values	0	1	2	3	4	5	6	7	8	9	10	11	12	Total
	Dog vaccines	1.808	1.808	1.808	1.808	1.808	1.808	1.808	1.808	1.808	1.808	1.808	1.808	1.808
	Dog vaccinations to reach goal	3.61886e+06	3.61886e+06	3.61886e+06	3.61886e+06	3.61886e+06	3.61886e+06	3.61886e+06	3.61886e+06	3.61886e+06	3.61886e+06	3.61886e+06	3.61886e+06	3.61886e+06
	Dog vaccinations required	258490	258490	258490	1.35707e+06	2.26179e+06	3.1665e+06	3.61886e+06	3.61886e+06	3.61886e+06	3.61886e+06	3.61886e+06	3.61886e+06	3.61886e+06
	Vaccinators required if 100 dogs vaccinated per vaccinator daily	123.09	123.09	123.09	646.225	1077.04	1507.86	1723.27	1723.27	1723.27	1723.27	1723.27	1723.27	1723.27
	Max capac. dog vaccinations	9030000	9030000	9030000	9030000	9030000	9030000	9030000	9030000	9030000	9030000	9030000	9030000	9030000
	Net dog vaccination capacity	8.77151e+06	8.77151e+06	8.77151e+06	7.67293e+06	6.76821e+06	5.8635e+06	5.41114e+06	5.41114e+06	5.41114e+06	5.41114e+06	5.41114e+06	5.41114e+06	5.41114e+06
	Current spending on dog vaccination†	467350	467350	467350	467350	467350	467350	467350	467350	467350	467350	467350	467350	467350
	Cost to vaccinate dogs based on phases	467350	467350	467350	2.45359e+06	4.08931e+06	5.72503e+06	6.5429e+06	6.5429e+06	6.5429e+06	6.5429e+06	6.5429e+06	6.5429e+06	6.5429e+06	5.94703e+07
	Additional cost from scaling*	607555	607555	607555	408931	245359	81786.2	0	0	0	0	0	0	0	2.55874e+06
	Total cost to vaccinate dogs	1.0749e+06	1.0749e+06	1.0749e+06	2.86252e+06	4.33467e+06	5.80682e+06	6.5429e+06	6.5429e+06	6.5429e+06	6.5429e+06	6.5429e+06	6.5429e+06	6.5429e+06	6.2029e+07
	(Difference total costs with upper estimate)	185889	185889	185889	495030	749616	1.0042e+06	1.1315e+06	1.1315e+06	1.1315e+06	1.1315e+06	1.1315e+06	1.1315e+06	1.1315e+06
	(Difference total costs with lower estimate)	197779	197779	197779	526695	797566	1.06844e+06	1.20387e+06	1.20387e+06	1.20387e+06	1.20387e+06	1.20387e+06	1.20387e+06	1.20387e+06
	Additional spending required (government)	607555	607555	607555	2.39517e+06	3.86732e+06	5.33947e+06	6.07555e+06	6.07555e+06	6.07555e+06	6.07555e+06	6.07555e+06	6.07555e+06	6.07555e+06	5.59534e+07
	Constant variables													Check estimates
	Annual discount	0												NPV Phase I	3.22471e+06
	Scaling up the program*	0.1												NPV Phase II	1.3004e+07
	Goal to control rabies	0.7												NPV Phase III	4.58003e+07
	Current dog vaccination	0.05												Total	6.2029e+07
	Total dogs	5.1698e+06												Difference	0	ok
	Notes:
	All estimates assume a constant human and dog population
	†Estimate is based on average cost to vaccinate a dog and the proportion of the dog population currently being vaccinated; proportion of dogs vaccinated are assumed to be maintained in time
	*Annual value of the costs of scaling up the program; x% of the what is needed to reach goal (countries with less vaccination would spend more to upgrade)
	Phase II Rabies campaigns	Lower bound	Upper bound	Median
	Year 4	0.175	0.35	0.2625
	Year 5	0.35	0.525	0.4375
	Year 6	0.525	0.7	0.6125
	Lower bound estimates	Years
	Discounted values	0	1	2	3	4	5	6	7	8	9	10	11	12	Total
	Dog vaccines - (lower bound)	1.47533	1.47533	1.47533	1.47533	1.47533	1.47533	1.47533	1.47533	1.47533	1.47533	1.47533	1.47533	1.47533
	Dog vaccinations to reach goal	3.61886e+06	3.61886e+06	3.61886e+06	3.61886e+06	3.61886e+06	3.61886e+06	3.61886e+06	3.61886e+06	3.61886e+06	3.61886e+06	3.61886e+06	3.61886e+06	3.61886e+06
	Dog vaccinations required	258490	258490	258490	1.35707e+06	2.26179e+06	3.1665e+06	3.61886e+06	3.61886e+06	3.61886e+06	3.61886e+06	3.61886e+06	3.61886e+06	3.61886e+06
	Max capac. dog vaccinations	9030000	9030000	9030000	9030000	9030000	9030000	9030000	9030000	9030000	9030000	9030000	9030000	9030000
	Net dog vaccination capacity	8.77151e+06	8.77151e+06	8.77151e+06	7.67293e+06	6.76821e+06	5.8635e+06	5.41114e+06	5.41114e+06	5.41114e+06	5.41114e+06	5.41114e+06	5.41114e+06	5.41114e+06
	Current spending on dog vaccination†	381359	381359	381359	381359	381359	381359	381359	381359	381359	381359	381359	381359	381359
	Cost to vaccinate dogs	381359	381359	381359	2.00213e+06	3.33689e+06	4.67164e+06	5.33902e+06	5.33902e+06	5.33902e+06	5.33902e+06	5.33902e+06	5.33902e+06	5.33902e+06	4.85279e+07
	Additional cost from scaling	495766	495766	495766	333689	200213	66737.8	0	0	0	0	0	0	0	2.08794e+06
	Total cost to vaccinate dogs	877125	877125	877125	2.33582e+06	3.5371e+06	4.73838e+06	5.33902e+06	5.33902e+06	5.33902e+06	5.33902e+06	5.33902e+06	5.33902e+06	5.33902e+06	5.06158e+07
	Additional spending required (gov.-lower bound)	495766	495766	495766	1.95446e+06	3.15574e+06	4.35702e+06	4.95766e+06	4.95766e+06	4.95766e+06	4.95766e+06	4.95766e+06	4.95766e+06	4.95766e+06	4.56582e+07
	Upper bound estimates	Years
	Discounted values	0	1	2	3	4	5	6	7	8	9	10	11	12	Total
	Dog vaccines - (lower bound)	2.12067	2.12067	2.12067	2.12067	2.12067	2.12067	2.12067	2.12067	2.12067	2.12067	2.12067	2.12067	2.12067
	Dog vaccinations to reach goal	3.61886e+06	3.61886e+06	3.61886e+06	3.61886e+06	3.61886e+06	3.61886e+06	3.61886e+06	3.61886e+06	3.61886e+06	3.61886e+06	3.61886e+06	3.61886e+06	3.61886e+06
	Dog vaccinations required	258490	258490	258490	1.35707e+06	2.26179e+06	3.1665e+06	3.61886e+06	3.61886e+06	3.61886e+06	3.61886e+06	3.61886e+06	3.61886e+06	3.61886e+06
	Max capac. dog vaccinations	9030000	9030000	9030000	9030000	9030000	9030000	9030000	9030000	9030000	9030000	9030000	9030000	9030000
	Net dog vaccination capacity	8.77151e+06	8.77151e+06	8.77151e+06	7.67293e+06	6.76821e+06	5.8635e+06	5.41114e+06	5.41114e+06	5.41114e+06	5.41114e+06	5.41114e+06	5.41114e+06	5.41114e+06
	Current spending on dog vaccination†	548171	548171	548171	548171	548171	548171	548171	548171	548171	548171	548171	548171	548171
	Cost to vaccinate dogs	548171	548171	548171	2.8779e+06	4.7965e+06	6.71509e+06	7.67439e+06	7.67439e+06	7.67439e+06	7.67439e+06	7.67439e+06	7.67439e+06	7.67439e+06	6.97547e+07
	Additional cost from scaling	712622	712622	712622	479650	287790	95929.9	0	0	0	0	0	0	0	3.00124e+06
	Total cost to vaccinate dogs	1.26079e+06	1.26079e+06	1.26079e+06	3.35755e+06	5.08429e+06	6.81102e+06	7.67439e+06	7.67439e+06	7.67439e+06	7.67439e+06	7.67439e+06	7.67439e+06	7.67439e+06	7.2756e+07
	Additional spending required (gov.-upper bound)	712622	712622	712622	2.80938e+06	4.53611e+06	6.26285e+06	7.12622e+06	7.12622e+06	7.12622e+06	7.12622e+06	7.12622e+06	7.12622e+06	7.12622e+06	6.56298e+07
